# Supplementary material for: Salt Stress-Induced Modulation of Porphyrin Biosynthesis, Photoprotection, and Antioxidant Properties in Rice Plants (Oryza sativa)
Source: Antioxidants (Basel). 2023 Aug 15;12(8):1618. doi: 10.3390/antiox12081618 (PMC10451626; doi:10.3390/antiox12081618)
Supplement: Supplementary file 1 [file antioxidants-12-01618-s001.zip]

Archive with 1 entries (1 files):
- antioxidants-2551695-supplementary.pdf
